# Supplementary material for: Effect of Solution pH on the Dual Role of Dissolved Organic Matter in Sensitized Pollutant Photooxidation
Source: Environ Sci Technol. 2021 Oct 29;55(22):15110–22. doi: 10.1021/acs.est.1c03301 (PMC8735754; doi:10.1021/acs.est.1c03301)
Supplement: Supplementary file 1 — es1c03301_si_001.xlsx [file es1c03301_si_001.xlsx]

## Sheet: Red. Potential
		pKa(phenol)	10		Ered(PhO./PhO-) / V	0.79
		pKa(aniline)	4.87		Ered(An.+/An) / V	1.02				pKa(aniline radical cation)	7.05
		pKa(DMA)	5.07		Ered(DMA.+/DMA) / V	0.87				pka (DMA radical cation)
		pKa (4MtA)	5.4		Ered (4MtA.+/4MtA) / V	0.79				pKa (4MtA radical cation)	9.6
		pKa (4MA)	5.1		Ered (4MA.+/4MA) / V	0.92				pka (4MA radical cation)	8.5
pH	aH+	Ered(phenoxyl radical)	Ered(aniline radical)	Ered(DMA.+)	Ered (4MtA.+)	Ered (4MA.+)
0	1	1.38	1.30733	1.16913	1.1086	1.2209
0.2	0.630957	1.3682	1.29553	1.15733	1.0968	1.2091
0.4	0.398107	1.3564	1.28373	1.14553	1.085	1.1973
0.6	0.251189	1.3446	1.27193	1.13373	1.0732	1.1855
0.8	0.158489	1.3328	1.26013	1.12193	1.0614	1.1737
1	0.1	1.321	1.24833	1.11013	1.0496	1.1619
1.2	0.0630957	1.3092	1.23654	1.09833	1.0378	1.1501
1.4	0.0398107	1.2974	1.22474	1.08654	1.026	1.13831
1.6	0.0251189	1.2856	1.21294	1.07474	1.0142	1.12651
1.8	0.0158489	1.2738	1.20115	1.06294	1.00241	1.11471
2	0.01	1.262	1.18936	1.05115	0.99061	1.10292
2.2	0.00630957	1.2502	1.17758	1.03936	0.978816	1.09113
2.4	0.00398107	1.2384	1.16582	1.02758	0.967026	1.07935
2.6	0.00251189	1.2266	1.15407	1.01582	0.955241	1.06758
2.8	0.00158489	1.2148	1.14235	1.00407	0.943464	1.05583
3	0.001	1.203	1.13067	0.992347	0.931702	1.0441
3.2	0.000630957	1.1912	1.11907	0.980673	0.919961	1.03242
3.4	0.000398107	1.1794	1.10758	0.969072	0.908255	1.02081
3.6	0.000251189	1.1676	1.09626	0.957584	0.896603	1.0093
3.8	0.000158489	1.1558	1.08521	0.94627	0.885036	0.997953
4	0.0001	1.144	1.07455	0.935223	0.8736	0.986858
4.2	6.30957e-05	1.1322	1.06446	0.924572	0.862368	0.976137
4.4	3.98107e-05	1.1204	1.05515	0.914495	0.851442	0.96596
4.6	2.51189e-05	1.1086	1.04685	0.905207	0.840969	0.956537
4.8	1.58489e-05	1.0968	1.03977	0.896944	0.831142	0.948105
5	1e-05	1.085	1.03398	0.889909	0.822186	0.940872
5.2	6.30957e-06	1.0732	1.02947	0.884212	0.814333	0.934967
5.4	3.98107e-06	1.0614	1.02606	0.879832	0.807759	0.930389
5.6	2.51189e-06	1.0496	1.02348	0.876626	0.802532	0.927008
5.8	1.58489e-06	1.0378	1.02144	0.874376	0.798583	0.924611
6	1e-06	1.026	1.01964	0.872846	0.795736	0.922957
6.2	6.30957e-07	1.0142	1.01779	0.871832	0.793759	0.92183
6.4	3.98107e-07	1.00241	1.01557	0.871171	0.792426	0.92105
6.6	2.51189e-07	0.99061	1.01269	0.870745	0.791542	0.920477
6.8	1.58489e-07	0.978816	1.00887	0.870473	0.79096	0.92
7	1e-07	0.967026	1.00386	0.870299	0.790571	0.919523
7.2	6.30957e-08	0.955241	0.997554	0.870189	0.790301	0.91895
7.4	3.98107e-08	0.943464	0.989963	0.87012	0.790094	0.91817
7.6	2.51189e-08	0.931702	0.981236	0.870076	0.789906	0.917043
7.8	1.58489e-08	0.919961	0.971586	0.870048	0.789699	0.915389
8	1e-08	0.908255	0.961244	0.87003	0.789429	0.912992
8.2	6.30957e-09	0.896603	0.950409	0.870019	0.78904	0.909611
8.4	3.98107e-09	0.885036	0.939238	0.870012	0.788458	0.905033
8.6	2.51189e-09	0.8736	0.927843	0.870008	0.787574	0.899128
8.8	1.58489e-09	0.862368	0.916301	0.870005	0.786241	0.891895
9	1e-09	0.851442	0.904666	0.870003	0.784264	0.883463
9.2	6.30957e-10	0.84097	0.89297	0.870002	0.781417	0.87404
9.4	3.98107e-10	0.831142	0.881237	0.870001	0.777468	0.863863
9.6	2.51189e-10	0.822187	0.869478	0.870001	0.772241	0.853142
9.8	1.58489e-10	0.814334	0.857705	0.87	0.765667	0.842047
10	1e-10	0.807761	0.845921	0.87	0.757814	0.830703
10.2	6.30957e-11	0.802534	0.834132	0.87	0.748858	0.819194
10.4	3.98107e-11	0.798587	0.822339	0.87	0.739031	0.80758
10.6	2.51189e-11	0.795742	0.810543	0.87	0.728558	0.795897
10.8	1.58489e-11	0.79377	0.798745	0.87	0.717632	0.784172
11	1e-11	0.792442	0.786947	0.87	0.7064	0.772419
11.2	6.30957e-12	0.791568	0.775148	0.87	0.694964	0.760649
11.4	3.98107e-12	0.791	0.763349	0.87	0.683397	0.748868
11.6	2.51189e-12	0.790636	0.751549	0.87	0.671745	0.73708
11.8	1.58489e-12	0.790403	0.73975	0.87	0.660039	0.725287
12	1e-12	0.790255	0.72795	0.87	0.648298	0.713492
12.2	6.30957e-13	0.790161	0.71615	0.87	0.636536	0.701695
12.4	3.98107e-13	0.790102	0.70435	0.87	0.624759	0.689897
12.6	2.51189e-13	0.790064	0.69255	0.87	0.612974	0.678098
12.8	1.58489e-13	0.790041	0.68075	0.87	0.601184	0.666299
13	1e-13	0.790026	0.66895	0.87	0.58939	0.654499
13.2	6.30957e-14	0.790016	0.65715	0.87	0.577594	0.642699
13.4	3.98107e-14	0.79001	0.64535	0.87	0.565796	0.6309
13.6	2.51189e-14	0.790006	0.63355	0.87	0.553997	0.6191
13.8	1.58489e-14	0.790004	0.62175	0.87	0.542198	0.6073
14	1e-14	0.790003	0.60995	0.87	0.530399	0.5955

## Sheet: Potential Differ.
		pKa(phenol)	10				Ered(PhO./PhO-) / V		0.79
		pKa(aniline)	4.87				Ered(An.+/An) / V		1.02				pKa(aniline radical cation)	7.05
		pKa(DMA)	5.07				Ered(DMA.+/DMA) / V		0.87				pka (DMA radical cation)
		pKa (4MtA)	5.4				Ered (4MtA.+/4MtA) / V		0.79				pKa (4MtA radical cation)	9.6
		pKa (4MA)	5.1				Ered (4MA.+/4MA) / V		0.92				pka (4MA radical cation)	8.5
pH	aH+	Ered(PhO.)	Ered(An.+)	Diff1	Ered(DMA.+)	Diff2	Ered (4MtA.+)	Diff3	Ered (4MA.+)	Diff4
0	1	1.38	1.30733	-0.0726697	1.16913	-0.21087	1.1086	-0.2714	1.2209	-0.1591
0.2	0.630957	1.3682	1.29553	-0.0726695	1.15733	-0.21087	1.0968	-0.2714	1.2091	-0.1591
0.4	0.398107	1.3564	1.28373	-0.0726691	1.14553	-0.210869	1.085	-0.2714	1.1973	-0.159099
0.6	0.251189	1.3446	1.27193	-0.0726686	1.13373	-0.210869	1.0732	-0.2714	1.1855	-0.159099
0.8	0.158489	1.3328	1.26013	-0.0726678	1.12193	-0.210869	1.0614	-0.271399	1.1737	-0.159099
1	0.1	1.321	1.24833	-0.0726666	1.11013	-0.210868	1.0496	-0.271399	1.1619	-0.159098
1.2	0.0630957	1.3092	1.23654	-0.0726646	1.09833	-0.210867	1.0378	-0.271398	1.1501	-0.159097
1.4	0.0398107	1.2974	1.22474	-0.0726614	1.08654	-0.210865	1.026	-0.271397	1.13831	-0.159095
1.6	0.0251189	1.2856	1.21294	-0.0726563	1.07474	-0.210861	1.0142	-0.271396	1.12651	-0.159092
1.8	0.0158489	1.2738	1.20115	-0.0726483	1.06294	-0.210856	1.00241	-0.271394	1.11471	-0.159087
2	0.01	1.262	1.18936	-0.0726357	1.05115	-0.210848	0.99061	-0.27139	1.10292	-0.15908
2.2	0.00630957	1.2502	1.17758	-0.0726156	1.03936	-0.210835	0.978816	-0.271384	1.09113	-0.159068
2.4	0.00398107	1.2384	1.16582	-0.0725839	1.02758	-0.210815	0.967026	-0.271374	1.07935	-0.159049
2.6	0.00251189	1.2266	1.15407	-0.0725337	1.01582	-0.210783	0.955241	-0.271359	1.06758	-0.159019
2.8	0.00158489	1.2148	1.14235	-0.0724543	1.00407	-0.210733	0.943464	-0.271336	1.05583	-0.158972
3	0.001	1.203	1.13067	-0.0723289	0.992347	-0.210653	0.931702	-0.271298	1.0441	-0.158897
3.2	0.000630957	1.1912	1.11907	-0.0721316	0.980673	-0.210527	0.919961	-0.271239	1.03242	-0.15878
3.4	0.000398107	1.1794	1.10758	-0.0718219	0.969072	-0.210328	0.908255	-0.271145	1.02081	-0.158594
3.6	0.000251189	1.1676	1.09626	-0.0713387	0.957584	-0.210016	0.896603	-0.270997	1.0093	-0.158303
3.8	0.000158489	1.1558	1.08521	-0.0705914	0.94627	-0.20953	0.885036	-0.270764	0.997953	-0.157847
4	0.0001	1.144	1.07455	-0.0694504	0.935223	-0.208777	0.8736	-0.2704	0.986858	-0.157142
4.2	6.30957e-05	1.1322	1.06446	-0.0677416	0.924572	-0.207628	0.862368	-0.269832	0.976137	-0.156063
4.4	3.98107e-05	1.1204	1.05515	-0.0652503	0.914495	-0.205905	0.851442	-0.268958	0.96596	-0.154441
4.6	2.51189e-05	1.1086	1.04685	-0.0617466	0.905207	-0.203393	0.840969	-0.267631	0.956537	-0.152063
4.8	1.58489e-05	1.0968	1.03977	-0.057035	0.896944	-0.199856	0.831142	-0.265659	0.948105	-0.148696
5	1e-05	1.085	1.03398	-0.0510159	0.889909	-0.195091	0.822186	-0.262814	0.940872	-0.144128
5.2	6.30957e-06	1.0732	1.02947	-0.0437276	0.884212	-0.188989	0.814333	-0.258867	0.934967	-0.138233
5.4	3.98107e-06	1.0614	1.02606	-0.0353416	0.879832	-0.181568	0.807759	-0.253641	0.930389	-0.131011
5.6	2.51189e-06	1.0496	1.02348	-0.0261189	0.876626	-0.172975	0.802532	-0.247069	0.927008	-0.122593
5.8	1.58489e-06	1.0378	1.02144	-0.0163571	0.874376	-0.163426	0.798583	-0.239219	0.924611	-0.113191
6	1e-06	1.026	1.01964	-0.00635777	0.872846	-0.153156	0.795736	-0.230267	0.922957	-0.103045
6.2	6.30957e-07	1.0142	1.01779	0.0035817	0.871832	-0.142372	0.793759	-0.220445	0.92183	-0.0923736
6.4	3.98107e-07	1.00241	1.01557	0.0131624	0.871171	-0.131235	0.792426	-0.20998	0.92105	-0.0813561
6.6	2.51189e-07	0.99061	1.01269	0.0220817	0.870745	-0.119865	0.791542	-0.199068	0.920477	-0.070133
6.8	1.58489e-07	0.978816	1.00887	0.0300504	0.870473	-0.108343	0.79096	-0.187856	0.92	-0.0588162
7	1e-07	0.967026	1.00386	0.0368354	0.870299	-0.0967263	0.790571	-0.176454	0.919523	-0.0475028
7.2	6.30957e-08	0.955241	0.997554	0.042313	0.870189	-0.0850513	0.790301	-0.164939	0.91895	-0.0362909
7.4	3.98107e-08	0.943464	0.989963	0.0464992	0.87012	-0.0733447	0.790094	-0.15337	0.91817	-0.0252947
7.6	2.51189e-08	0.931702	0.981236	0.0495337	0.870076	-0.0616263	0.789906	-0.141796	0.917043	-0.0146592
7.8	1.58489e-08	0.919961	0.971586	0.0516251	0.870048	-0.0499135	0.789699	-0.130262	0.915389	-0.00457167
8	1e-08	0.908255	0.961244	0.0529892	0.87003	-0.0382249	0.789429	-0.118826	0.912992	0.00473674
8.2	6.30957e-09	0.896603	0.950409	0.0538064	0.870019	-0.0265839	0.78904	-0.107563	0.909611	0.0130078
8.4	3.98107e-09	0.885036	0.939238	0.0542022	0.870012	-0.0150237	0.788458	-0.0965778	0.905033	0.0199969
8.6	2.51189e-09	0.8736	0.927843	0.0542423	0.870008	-0.00359274	0.787574	-0.0860263	0.899128	0.0255276
8.8	1.58489e-09	0.862368	0.916301	0.0539336	0.870005	0.007637	0.786241	-0.0761272	0.891895	0.0295277
9	1e-09	0.851442	0.904666	0.0532238	0.870003	0.0185608	0.784264	-0.0671778	0.883463	0.0320205
9.2	6.30957e-10	0.84097	0.89297	0.0520008	0.870002	0.0290323	0.781417	-0.0595525	0.87404	0.0330708
9.4	3.98107e-10	0.831142	0.881237	0.0500945	0.870001	0.0388592	0.777468	-0.0536736	0.863863	0.0327209
9.6	2.51189e-10	0.822187	0.869478	0.0472915	0.870001	0.0478139	0.772241	-0.049946	0.853142	0.0309554
9.8	1.58489e-10	0.814334	0.857705	0.0433707	0.87	0.0556664	0.765667	-0.0486672	0.842047	0.0277133
10	1e-10	0.807761	0.845921	0.0381607	0.87	0.0622395	0.757814	-0.049947	0.830703	0.0229418
10.2	6.30957e-11	0.802534	0.834132	0.0315979	0.87	0.0674661	0.748858	-0.0536758	0.819194	0.0166599
10.4	3.98107e-11	0.798587	0.822339	0.0237517	0.87	0.0714132	0.739031	-0.0595563	0.80758	0.00899268
10.6	2.51189e-11	0.795742	0.810543	0.0148008	0.87	0.074258	0.728558	-0.0671841	0.795897	0.000155307
10.8	1.58489e-11	0.79377	0.798745	0.00497584	0.87	0.0762304	0.717632	-0.0761373	0.784172	-0.00959768
11	1e-11	0.792442	0.786947	-0.00549502	0.87	0.0775579	0.7064	-0.0860424	0.772419	-0.020023
11.2	6.30957e-12	0.791568	0.775148	-0.0164196	0.87	0.0784322	0.694964	-0.0966034	0.760649	-0.0309188
11.4	3.98107e-12	0.791	0.763349	-0.0276514	0.87	0.0789997	0.683397	-0.107603	0.748868	-0.0421325
11.6	2.51189e-12	0.790636	0.751549	-0.0390864	0.87	0.0793643	0.671745	-0.118891	0.73708	-0.053556
11.8	1.58489e-12	0.790403	0.73975	-0.0506534	0.87	0.0795971	0.660039	-0.130364	0.725287	-0.0651158
12	1e-12	0.790255	0.72795	-0.0623052	0.87	0.079745	0.648298	-0.141957	0.713492	-0.0767631
12.2	6.30957e-13	0.790161	0.71615	-0.0740113	0.87	0.0798388	0.636536	-0.153625	0.701695	-0.0884663
12.4	3.98107e-13	0.790102	0.70435	-0.0857519	0.87	0.0798982	0.624759	-0.165342	0.689897	-0.100205
12.6	2.51189e-13	0.790064	0.69255	-0.0975144	0.87	0.0799357	0.612974	-0.17709	0.678098	-0.111966
12.8	1.58489e-13	0.790041	0.68075	-0.109291	0.87	0.0799594	0.601184	-0.188857	0.666299	-0.123742
13	1e-13	0.790026	0.66895	-0.121076	0.87	0.0799744	0.58939	-0.200636	0.654499	-0.135526
13.2	6.30957e-14	0.790016	0.65715	-0.132866	0.87	0.0799838	0.577594	-0.212423	0.642699	-0.147317
13.4	3.98107e-14	0.79001	0.64535	-0.14466	0.87	0.0799898	0.565796	-0.224214	0.6309	-0.159111
13.6	2.51189e-14	0.790006	0.63355	-0.156456	0.87	0.0799936	0.553997	-0.236009	0.6191	-0.170907
13.8	1.58489e-14	0.790004	0.62175	-0.168254	0.87	0.0799959	0.542198	-0.247806	0.6073	-0.182704
14	1e-14	0.790003	0.60995	-0.180053	0.87	0.0799974	0.530399	-0.259604	0.5955	-0.194503
